# Supplementary material for: Rapid and Non-Destructive Techniques for the Discrimination of Ripening Stages in Candonga Strawberries
Source: Foods. 2022 May 24;11(11):1534. doi: 10.3390/foods11111534 (PMC9180294; doi:10.3390/foods11111534)
Supplement: Supplementary file 1 [file foods-11-01534-s001.zip]

Archive with 1 entries (1 files):
- foods-1716936-supplementary.pdf
